# Supplementary material for: Black Phosphorus Tagged Responsive Strontium Hydrogel Particles for Bone Defect Repair
Source: Adv Sci (Weinh). 2024 Nov 6;12(1):2408284. doi: 10.1002/advs.202408284 (PMC11714197; doi:10.1002/advs.202408284)
Supplement: Supplementary file 2 — Supplemental Table 1 [file ADVS-12-2408284-s001.xls]

## Sheet: Sheet1
	Table S1: Primers used for RT-qPCR
	Gene				Forward primer (5' to 3')				Reverse primer (5' to 3')
	P53				F: CAGCACATGACGGAGGTTGT				R: TCATCCAAATACTCCACACGC
	Bcl-2				F: TCGCCCTGTGGATGACTGA				R:CAGAGACAGCCAGGAGAAATCA
	MMP9				F: TGAGTCCGGCAGACAATCCT				R: CCACGTGCGGGCAGTAA
	Col-Ⅰ				F: ACGCCATCAAGGTCTACTGC				R: ACTCGAACGGGAATCCATCG
	ALP				F: CTGGACTTGGTGGTCACAGC				R: CGGGACGAGGAAACACTCTC
	Runx2				F: CGCCTCACAAACAACCACAG				R: TGCTTGCAGCCTTAAATATTCCTG
	Ocn				F: CAGGCGCTACCTGTATCAATGGC				R: GCCGATGTGGTCAGCCAACTC
	Col1a1				F: CGCGAGAGACCTCAACAACC				R: CCCAAGCTCTCCAGCAACAC
	IBSP				F: CACTGGAGCCAATGCAGAAGA				R: TGGTGGGGTTGTAGGTTCAAA
	PI3K				F: CAGCGGACCTTTGAGGAGTT				R: AAATCACACTCGGCCACCTC
	GAPDH				F: AAGAGGGATGCTGCCCTTAC				R: CGGGACGAGGAAACACTCTC
	Sp7				F: CACTTGAAGGAGGAGTTCGT				R: ATGAGACACCCGTCACTGGA
	AKT				F: GCCGCCTGATCAAGTTCTCC				R: TTCAGATGATCCATGCGGG
